# Supplementary material for: Physical interactions between specifically regulated subpopulations of the MCM and RNR complexes prevent genetic instability
Source: PLoS Genet. 2024 May 22;20(5):e1011148. doi: 10.1371/journal.pgen.1011148 (PMC11149843; doi:10.1371/journal.pgen.1011148)
Supplement: S3 Table — Raw values to build graphs in the indicated Figure panels are shown. (XLSX) [file pgen.1011148.s012.xlsx]

## Sheet: 2B
% MCM4																		% MCM4
REP 1		Nuclear	Cytoplasmic		REP 2		Nuclear	Cytoplasmic		REP 3		Nuclear	Cytoplasmic					MEAN		Nuclear	Cytoplasmic		DESVEST		Nuclear	Cytoplasmic		SEM		Nuclear	Cytoplasmic
Mcm4GFP	G1	100	0		Mcm4GFP	G1	79	21		Mcm4GFP	G1	76	24					Mcm4GFP	G1	85	15		Mcm4GFP	G1	13.0767	13.0767		Mcm4GFP	G1	7.54983	7.54983
	15	90	10			15	57	43			15	61	39						15	69.3333	30.6667			15	18.0093	18.0093			15	10.3976	10.3976
	30	37	63			30	42	58			30	43	57						30	40.6667	59.3333			30	3.21455	3.21455			30	1.85592	1.85592
	60	5	95			60	2	98			60	3	97						60	3.33333	96.6667			60	1.52753	1.52753			60	0.881917	0.881917
	MMS 30	69	31			MMS 30	46	54			MMS 30	63	37						MMS 30	59.3333	40.6667			MMS 30	11.9304	11.9304			MMS 30	6.88799	6.88799
	MMS 60	45	55			MMS 60	6	94			MMS 60	13	87						MMS 60	21.3333	78.6667			MMS 60	20.7926	20.7926			MMS 60	12.0046	12.0046
	MMS 120	5.33333	94.6667			MMS 120	1	99			MMS 120	0	100						MMS 120	2.11111	97.8889			MMS 120	2.83497	2.83497			MMS 120	1.63677	1.63677
Mcm4GFP dif1 wtm1 Rnr4Cherry	G1	88	12		Mcm4GFP dif1 wtm1 Rnr4Cherry	G1	84	16		Mcm4GFP dif1 wtm1 Rnr4Cherry	G1	79	21					Mcm4GFP dif1 wtm1 Rnr4Cherry	G1	83.6667	16.3333		Mcm4GFP dif1 wtm1 Rnr4Cherry	G1	4.50925	4.50925		Mcm4GFP dif1 wtm1 Rnr4Cherry	G1	2.60342	2.60342
	15	89	11			15	58	42			15	59	41						15	68.6667	31.3333			15	17.6163	17.6163			15	10.1708	10.1708
	30	83	17			30	44	56			30	48	52						30	58.3333	41.6667			30	21.4554	21.4554			30	12.3873	12.3873
	60	2	98			60	4	96			60	0	100						60	2	98			60	2	2			60	1.1547	1.1547
	MMS 30	72	28			MMS 30	55	45			MMS 30	51	49						MMS 30	59.3333	40.6667			MMS 30	11.1505	11.1505			MMS 30	6.43774	6.43774
	MMS 60	31	69			MMS 60	7	93			MMS 60	12	88						MMS 60	16.6667	83.3333			MMS 60	12.6623	12.6623			MMS 60	7.31057	7.31057
	MMS 120	0	100			MMS 120	0	100			MMS 120	2	98						MMS 120	0.666667	99.3333			MMS 120	1.1547	1.1547			MMS 120	0.666667	0.666667
% RNR4																		% RNR4
REP 1		Nuclear	Cytoplasmic		REP 2		Nuclear	Cytoplasmic		REP 3		Nuclear	Cytoplasmic					MEAN		Nuclear	Cytoplasmic		DESVEST		Nuclear	Cytoplasmic		SEM		Nuclear	Cytoplasmic
Rnr4Cherry	G1	95.2941	4.70588		Rnr4Cherry	G1	82	18		Rnr4Cherry	G1	80	20					Rnr4Cherry	G1	85.7647	14.2353		Rnr4Cherry	G1	8.31308	8.31308		Rnr4Cherry	G1	4.79956	4.79956
	15	69	31			15	40	60			15	34	66						15	47.6667	52.3333			15	18.7172	18.7172			15	10.8064	10.8064
	30	40	60			30	20	80			30	17	83						30	25.6667	74.3333			30	12.5033	12.5033			30	7.2188	7.2188
	60	17.6471	82.3529			60	10	90			60	17	83						60	14.8824	85.1176			60	4.2406	4.2406			60	2.44831	2.44831
	MMS 30	50	50			MMS 30	15	85			MMS 30	20	80						MMS 30	28.3333	71.6667			MMS 30	18.9297	18.9297			MMS 30	10.9291	10.9291
	MMS 60	2.22222	97.7778			MMS 60	1	99			MMS 60	1	99						MMS 60	1.40741	98.5926			MMS 60	0.70565	0.70565			MMS 60	0.407407	0.407407
	MMS 120	1.05263	98.9474			MMS 120	0	100			MMS 120	0	100						MMS 120	0.350877	99.6491			MMS 120	0.607737	0.607737			MMS 120	0.350877	0.350877
Mcm4GFP dif1 wtm1 Rnr4Cherry	G1	0	100		Mcm4GFP dif1 wtm1 Rnr4Cherry	G1	0	100		Mcm4GFP dif1 wtm1 Rnr4Cherry	G1	0	100					Mcm4GFP dif1 wtm1 Rnr4Cherry	G1	0	100		Mcm4GFP dif1 wtm1 Rnr4Cherry	G1	0	0		Mcm4GFP dif1 wtm1 Rnr4Cherry	G1	0	0
	15	0	100			15	0	100			15	0	100						15	0	100			15	0	0			15	0	0
	30	0	100			30	0	100			30	0	100						30	0	100			30	0	0			30	0	0
	60	0	100			60	0	100			60	0	100						60	0	100			60	0	0			60	0	0
	MMS 30	0	100			MMS 30	0	100			MMS 30	0	100						MMS 30	0	100			MMS 30	0	0			MMS 30	0	0
	MMS 60	0	100			MMS 60	0	100			MMS 60	0	100						MMS 60	0	100			MMS 60	0	0			MMS 60	0	0
	MMS 120	0	100			MMS 120	0	100			MMS 120	0	100						MMS 120	0	100			MMS 120	0	0			MMS 120	0	0

## Sheet: 2C
% RNR4																	% RNR4
REP 1		Nuclear	Cytoplasmic		REP 2		Nuclear	Cytoplasmic		REP 3		Nuclear	Cytoplasmic				MEAN		Nuclear	Cytoplasmic		DESVEST		Nuclear	Cytoplasmic		SEM		Nuclear	Cytoplasmic
Rnr4-Cherry	G1	94.8454	5.15464		Rnr4-Cherry	G1	100	0		Rnr4-Cherry	G1	100	0				Rnr4-Cherry	G1	98.2818	1.71821		Rnr4-Cherry	G1	2.97603	2.97603		Rnr4-Cherry	G1	1.71821	1.71821
	15					15	89	11			15	78	22					15	83.5	16.5			15	7.77817	7.77817			15
	30					30	30	70			30	37	63					30	33.5	66.5			30	4.94975	4.94975			30
	60	26	74			60	27	73			60	29	71					60	27.3333	72.6667			60	1.52753	1.52753			60	0.881917	0.881917
	MMS 30					MMS 30	34	66			MMS 30	34	66					MMS 30	34	66			MMS 30	0	0			MMS 30
	MMS 60					MMS 60	2	98			MMS 60	1.35135	98.6486					MMS 60	1.67568	98.3243			MMS 60	0.458664	0.458664			MMS 60
	MMS 120	0	100			MMS 120	0	100			MMS 120	0	100					MMS 120	0	100			MMS 120	0	0			MMS 120	0	0
Rnr4-Cherry Mcm4GFP-svnls3A2	G1	100	0		Rnr4-Cherry Mcm4GFP-svnls3A2	G1	100	0		Rnr4-Cherry Mcm4GFP-svnls3A2	G1	100	0				Rnr4-Cherry Mcm4GFP-svnls3A2	G1	100	0		Rnr4-Cherry Mcm4GFP-svnls3A2	G1	0	0		Rnr4-Cherry Mcm4GFP-svnls3A2	G1	0	0
	15					15	77	23			15	71	29					15	74	26			15	4.24264	4.24264			15
	30					30	25	75			30	30	70					30	27.5	72.5			30	3.53553	3.53553			30
	60	28	72			60	23	77			60	28	72					60	26.3333	73.6667			60	2.88675	2.88675			60	1.66667	1.66667
	MMS 30					MMS 30	27	73			MMS 30	40	60					MMS 30	33.5	66.5			MMS 30	9.19239	9.19239			MMS 30
	MMS 60					MMS 60	1	99			MMS 60	4	96					MMS 60	2.5	97.5			MMS 60	2.12132	2.12132			MMS 60
	MMS 120	2.43902	97.561			MMS 120	0	100			MMS 120	2	98					MMS 120	1.47967	98.5203			MMS 120	1.3001	1.3001			MMS 120	0.750614	0.750614
Rnr4-Cherry Mcm4GFP-NLS	G1	100	0		Rnr4-Cherry Mcm4GFP-NLS	G1	100	0		Rnr4-Cherry Mcm4GFP-NLS	G1	100	0				Rnr4-Cherry Mcm4GFP-NLS	G1	100	0		Rnr4-Cherry Mcm4GFP-NLS	G1	0	0		Rnr4-Cherry Mcm4GFP-NLS	G1	0	0
	15					15	85	15			15	80	20					15	82.5	17.5			15	3.53553	3.53553			15
	30					30	29	71			30	50	50					30	39.5	60.5			30	14.8492	14.8492			30
	60	22	78			60	24	76			60	27	73					60	24.3333	75.6667			60	2.51661	2.51661			60	1.45297	1.45297
	MMS 30					MMS 30	28	72			MMS 30	32	68					MMS 30	30	70			MMS 30	2.82843	2.82843			MMS 30
	MMS 60					MMS 60	7	93			MMS 60	9	91					MMS 60	8	92			MMS 60	1.41421	1.41421			MMS 60
	MMS 120	0	100			MMS 120	2	98			MMS 120	0	100					MMS 120	0.666667	99.3333			MMS 120	1.1547	1.1547			MMS 120	0.666667	0.666667
% MCM4																	% MCM4
REP 1		Nuclear	Cytoplasmic		REP 2		Nuclear	Cytoplasmic		REP 3		Nuclear	Cytoplasmic				MEAN		Nuclear	Cytoplasmic		DESVEST		Nuclear	Cytoplasmic		SEM		Nuclear	Cytoplasmic
Mcm4-GFP	G1	98	2		Mcm4-GFP	G1				Mcm4-GFP	G1	100	0				Mcm4-GFP	G1	99	1		Mcm4-GFP	G1				Mcm4-GFP	G1
	15					15					15	91.4286	8.57143					15	91.4286	8.57143			15					15
	30					30					30	28.2051	71.7949					30	28.2051	71.7949			30					30
	60	0	100			60					60	2.22222	97.7778					60	1.11111	98.8889			60					60
	MMS 30					MMS 30					MMS 30	84.375	15.625					MMS 30	84.375	15.625			MMS 30					MMS 30
	MMS 60					MMS 60					MMS 60	56	44					MMS 60	56	44			MMS 60					MMS 60
	MMS 120	8.88889	91.1111			MMS 120					MMS 120	10	90					MMS 120	9.44444	90.5556			MMS 120					MMS 120
Rnr4-Cherry Mcm4GFP-svnls3A2	G1	100	0		Rnr4-Cherry Mcm4GFP-svnls3A2	G1	100	0		Rnr4-Cherry Mcm4GFP-svnls3A2	G1	100	0				Rnr4-Cherry Mcm4GFP-svnls3A2	G1	100	0		Rnr4-Cherry Mcm4GFP-svnls3A2	G1	0	0		Rnr4-Cherry Mcm4GFP-svnls3A2	G1	0	0
	15					15	100	0			15	95	5					15	97.5	2.5			15	3.53553	3.53553			15
	30					30	75	25			30	81	19					30	78	22			30	4.24264	4.24264			30
	60	10	90			60	11	89			60	12	88					60	11	89			60	1	1			60	0.57735	0.57735
	MMS 30					MMS 30	94	6			MMS 30	95	5					MMS 30	94.5	5.5			MMS 30	0.707107	0.707107			MMS 30
	MMS 60					MMS 60	51	49			MMS 60	75	25					MMS 60	63	37			MMS 60	16.9706	16.9706			MMS 60
	MMS 120	4.87805	95.122			MMS 120	4	96			MMS 120	15	85					MMS 120	7.95935	92.0407			MMS 120	6.11317	6.11317			MMS 120	3.52944	3.52944
Rnr4-Cherry Mcm4GFP-NLS	G1	100	0		Rnr4-Cherry Mcm4GFP-NLS	G1	100	0		Rnr4-Cherry Mcm4GFP-NLS	G1	100	0				Rnr4-Cherry Mcm4GFP-NLS	G1	100	0		Rnr4-Cherry Mcm4GFP-NLS	G1	0	0		Rnr4-Cherry Mcm4GFP-NLS	G1	0	0
	15					15	100	0			15	100	0					15	100	0			15	0	0			15
	30					30	100	0			30	100	0					30	100	0			30	0	0			30
	60	100	0			60	100	0			60	100	0					60	100	0			60	0	0			60	0	0
	MMS 30					MMS 30	100	0			MMS 30	100	0					MMS 30	100	0			MMS 30	0	0			MMS 30
	MMS 60					MMS 60	100	0			MMS 60	100	0					MMS 60	100	0			MMS 60	0	0			MMS 60
	MMS 120	100	0			MMS 120	100	0			MMS 120	100	0					MMS 120	100	0			MMS 120	0	0			MMS 120	0	0

## Sheet: 3A M4-VC R4-VN
	1-G1	2-G1	3-G1		1- <15% sin	2- <15% sin	3- <15% sin		1- 15-30% sin	2- 15-30% sin	3- 15-30% sin		1- 30-50% sin	2- 30-50% sin	3- 30-50% sin		1- >50% sin	2- >50% sin	3- >50% sin		1- <15% MMS	2- <15% MMS	3- <15% MMS		1- 15-30% MMS	2- 15-30% MMS	3- 15-30% MMS		1- 30-50% MMS	2- 30-50% MMS	3- 30-50% MMS		1- >50% MMS	2- >50% MMS	3- >50% MMS	x	1- HU	2- HU	3- HU
66	2.79354	2.21042	3.42245	115	1.25703	0.996426	1.26252	189	1.13612	1.55804	1.27012	255	0.881787	1.36979	1.11935	336	1.06124	0.956044	0.904641	431	1.17136	1.5812	1.22006	496	1.30501	1.09515	1.14432	571	1.00693	1.032	0.830169	650	1.00472	0.954509	1.27886	701	1.08729	0.994609	1.04208					bcd		fgh		jkl
30	2.83349	2.61628	2.61324	122	1.08466	1.56791	1.13261	184	1.07232	1.59931	1.16665	250	1.13294	0.858399	0.803377	350	1.28786	1.07895	1.03458	432	1.61302	1.06603	1.38448	486	1.38845	1.11164	1.36108	581	1.1529	1.12925	1.14549	670	0.733225	1.05067	0.954545	731	0.876292	1.09133	0.965324					G1		<15% sin		15-30% sin
45	1.42813	1.75543	3.29218	142	1.05952	1.19734	1.02556	183	1.03029	1.39445	1.16107	269	0.954648	1.11228	0.976361	360	0.748096	0.810992	0.900827	430	1.20886	1.34582	1.06333	511	1.1921	1.28687	1.12523	570	1.1087	1.16397	1.10118	638	1.17252	0.922424	0.963472	746	0.80809	1.1631	1.38568			1	50	2.65897	125	1.33387	200	1.2267	275
45	2.55263	1.79354	2.51115	113	1.17552	1.24576	1.21365	190	1.30659	1.0595	1.19547	300	1.39686	1.23669	0.930048	345	1.00264	0.990785	1.08411	422	1.27569	1.12394	1.14884	488	1	1.56058	1.02685	581	1.29855	1.0152	1.00736	666	1.32813	0.98234	1.00174	728	1.07544	1.21849	1.10315			2	50	2.26683	125	1.25843	200	1.21484	275
63	2.74524	2.87386	1.80946	101	1.32229	1.08539	1.54323	197	1.4579	1.20837	1.20238	266	1.0203	1.10687	1.04714	366	1.11553	0.926807	0.717614	424	0.972785	1.16665	1.10414	501	1.43134	1.01281	1.34598	578	0.931621	1.0767	1.03004	667	1.0259	0.934959	0.745872	747	1.02884	1.13309	1.2472			3	50	2.48914	125	1.21618	200	1.17435	275
44	2.78226	2.0722	2.72099	137	1.19912	1.26846	1.01985	222	1.03456	1.07385	1.2296	263	1.01018	0.91168	1.18907	370	0.88607	0.980268	1.13966	415	1.40179	1.22226	1.62733	502	1.70363	1.06916	1.11379	566	1.16478	1.03094	0.913428	670	0.887036	0.702406	0.844527	727	0.943982	1.2396	0.955617
33	3.20303	2.38868	2.50219	112	1.32267	1.32963	1.3058	197	1.41516	1.06539	1.08262	267	0.947562	0.87682	0.721485	339	0.930633	0.920036	0.973475	422	1.29464	1.19433	1.44103	494	1.28206	1.18236	1.00693	591	1.06784	1.05923	1.0489	626	0.918022	0.941743	1.02072	734	1.06288	1.16552	1.17376			Promedio		2.47165		1.26949		1.2053
29	2.61176	2.26174	2.04019	120	3.225	1.40207	0.979137	189	1.13741	1.21433	1.36452	282	1.3608	1.1081	0.990585	340	0.884854	0.959107	0.791783	422	1.18986	1.28843	1.35847	525	1.32886	1.18023	0.919009	595	1.26229	1.10694	1.03242	647	1.30337	0.744808	1.0602	746	1.09162	0.872204	1.07644			Desvest		0.196657		0.0596165		0.0274452
63	2.99091	1.76263	4.12242	103	1.15691	1.12582	1.20254	200	0.805508	1.24196	1.29814	264	1.02367	1.13942	1.07767	371	1.00946	0.789714	0.83862	449	1.25576	1.25418	1.45747	512	1.20279	1.19672	1.04644	595	1.03344	1.02542	0.886656	667	0.960395	0.946093	0.809606	733	0.943138	1.19613	1.21625			SEM		0.11354		0.0344196		0.0158455
53	2.68973	1.9229	3.49071	108	1.17416	1.15985	1.4803	216	1.12966	1.15708	1.25875	261	0.974	1.18863	1.09337	329	0.953066	0.878884	0.893572	427	1.24243	1.23365	1.63163	518	1.49101	1.1357	0.907609	555	1.22066	0.861099	1.04054	670	0.926829	0.965292	0.993911	706	1.25251	1.0688	0.913712
56	3.35458	2.78818	2.02293	131	1.34268	1.57356	1.23174	197	1.32602	1.52653	1.13423	282	0.96683	1.33701	0.99362	362	1.19279	1.02044	0.940232	445	1.06494	1.22169	1.1343	497	1.21172	1.09953	1.34526	578	1.26522	0.882864	1.08663	656	0.781627	0.918126	0.993408	725	0.97787	1.2416	1.08247
68	2.92848	2.13534	3.34063	109	1.38853	1.17693	1.1787	194	0.995052	1.47312	1.0268	264	0.791304	1.30253	1.06471	362	0.934817	0.855753	0.6447	445	1.13142	1.29566	1.17057	520	1.05099	1.10604	0.945114	596	1.13812	1.04045	1.35013	670	0.745226	0.816901	0.943259	701	1.19691	1.01207	1.08983
41	2.51459	2.63326	2.31271	133	1.43713	1.19937	1.07186	186	1.12371	0.962158	1.41508	300	1.3481	1.08127	0.882025	334	1	0.818082	0.988254	443	0.883475	1.23916	1.58096	524	1.29501	1.13715	0.935817	580	0.970399	0.917021	0.877911	674	0.917039	1.12635	1.08755	741	0.996948	1.21114	1.22583
44	3.12832	1.9528	2.47619	138	1.493	1.25313	1.11352	217	1.4375	1.04602	1.22678	280	1.14131	1.08037	0.97106	330	0.832026	0.864	0.998004	448	1.23777	1.29351	1.15985	490	1.20636	1.16417	1.00699	586	1.67731	0.869674	1.1035	654	0.807618	0.802662	0.835928	745	1.18997	1.37265	1.07224
50	2.96908	2.33151	2.4209	100	1.36545	1.19298	1.14377	219	0.951093	1.30185	1.30222	299	0.961028	1.00584	0.971136	354	1.17241	0.739165	1.13647	408	1.39603	1.30996	1.17062	488	1.04693	1.3205	1.26505	581	0.932627	1.18282	1.32597	630	0.768723	0.67322	0.606263	736	0.886977	1.26965	1.22894
52	2.9594	2.15734	1.25353	101	1.19995	1.00815	1.55415	192	1.1667	1.12998	1.15663	274	0.95245	1.15274	0.751351	339	0.76269	1.1419	0.819657	418	1.20433	1.2769	1.15085	489	0.980922	1.00137	1.10134	553	0.993688	0.998371	0.79421	633	0.90001	0.841985	1.25917	748	1.16069	1.5526	1.24239
63	3.16812	2.14616	1.79833	149	1.27515	1.19261		207	1.21398	1.33997	1.56205	278	1.36976	1	1.1803	345	0.731496	0.912777	0.736161	448	1.33695	1.75996	1.03936	516	1.06345	0.955369	1.21397	565	1.02386	0.838202	0.786743	651	0.919956	0.94423	0.861722	732	0.819502	1.29329	1.28063
28	2.51852	2.74303	2.42308	104	1.10208	1.16201		175	1.27829	1.46066	1.08673	289	1.16998	0.927521	0.954652	338	1.04051	0.769912	1.09784	432	1.734	1.03872	1.02724	516	1.03061	1.26471	1.14038	550	1.19336	1.07217	1.08832	642	1.21768	0.905564	0.699571	715	0.943145	1.63679	1.12778
71	2.5799	2.24471	2.96339	146	1.07895	1.17922		217	1.3299	1.38661	0.969665	295	1.07258	1.09817	0.832644	363	0.845087	0.886698	0.964063	426	1.28686	1.34356	1.18114	513	1.20988	1.41413	1.18264	581	1.02231	0.748059	0.925283	670	1.15101	0.945205	1.05982	738	1.31009	1.32979	0.899397
46	2.23041	2.33497	2.18866	139	1.49314	1.20332		215	1.06812	1.273	0.96931	252	0.760144	0.925551	0.845341	328	0.964406	0.860137	1.08484	436	1.39457	1.23959	2.40373	522	1.13211	1.25203	1.06349	600	1.28908	1.18028	1.22569	644	0.986539	0.995351	0.703387	708	1.04893	0.992416	1.11366
29	2.47075	2.45798	2.18681	134	1.1425	1.22314		201	1.51671	1.33123	1.15714	250	0.863627	1.25488	1.2278	347	0.922708	0.806064	0.8704	400	1.31083	1.13608	0.917647	481	1.01029	1.11501	1.08058	597	1.0567	0.843498	1.15253	642	0.765053	0.951902	0.987024	748	1.29998	1.45562	1.15736
27	2.51326	2.26445	2.15328	130	1.12716	1.30548		211	1.26882	1.18963	1.34428	276	0.958426	0.879741	0.74654	375	0.892774	0.702584	0.858717	433	1.50128	1.1519	1.15288	520	1.30716	1.39343	1.07095	585	1.31619	1.28795	0.969046	673	0.849069	0.780031	0.911689	749	1.21513	1.22947	1.03296
27	2.39055	2.22199	2.16558	128	1.25631	1.29728		191	1.78318	1.59212	0.95017	284	0.99096	0.965895	1.02996	351	1.14016	0.953893	0.857337	445		1.10899	1.36388	487	1.10232	1.12721	1.19544	586	1.1062	0.799695	1.04206	669	1.04141	0.683633	0.813547	701	0.909505	1.00315	0.91544
73	2.58557	1.59377	2.55063	132		1.25853		193	1.45046	1.24848	0.997423	259	1.1221	0.896826	1.04384	334	0.907677	0.7879	0.732936	405		1.63442		519	0.899464	1.0354	1.1794	587	1.17926	1.11789	1.07191	634	0.729276	0.752171	0.943475	727	1.31658	2.14186	1.89193
34	2.26251	1.83243	2.30318	122		0.975147		198	1.60167	1.13703	1.02822	257	1.06555	0.925701	1.11981	346	1.36466	1.07776	0.938883	443		1.09589		518	1.00968	0.872919	1.14629	573	1.12403	1.10767	1.14207	670	0.864508	0.817325	0.909837	731	1.32012	1.14982	2.08575
34	2.71912	2.67416	2.66268	105		1.12071		220	1.16464	1.00491	1.07186	270	1.09647	0.903561	1.33182	373	0.781023	0.837722	0.907618	429		1.08978		504	1.14941	0.9952	1.0779	593	1.01651	0.933347	0.85074	673	0.855256	0.989319	0.794171	722	1.10784	1.189	0.773657
43	2.74505	2.29398	2.34681	133		2.07015		215	1.43396	1.33822	1.26875	279	0.808616	0.86802	1.28638	338	0.795128	0.945984	0.94305	417		1.18316		479	1.01457	0.98764	1.04194	575	1.33206	0.920077	1.10959	632	0.821762	0.939744	1.05265	731	1.04525	1.15094	0.903143
31	3.20567	2.84197	2.39302	108		1.3797		198	1.26313	1.07962	0.985259	271	1.16424	0.978569	0.817542	346	0.911982	0.85579	1.11111	433		0.956989		503	1.0108	0.9804	1.07098	567	1.00455	1.13318	1.00364	670	0.910845	0.896172	0.951807	726	1.15885	1.06527	0.85046
43	2.32374	1.87992	2.12472	108		1.04476		222	1.08437	1.28882		258	0.969782	1.03486	1.0337	363	0.984765	0.761572	0.792835	418		1.24093		502	0.828845	0.897697	1.30357	557	1.07123	1.21263	1.11441	673	0.820689	0.867096	0.956589	705	1.36207	1.08148	1.24357
28	3.686	2.67281	1.63015	121		1.43819		184	1.52263	1.10332		266	0.75625	1.19172	1.06748	375	1.34491	0.791667	1.00113	440		1.17927		484		0.961172	1.28796	573	1.1369	1.01296	1.25376	673	1.04786	1.07214	1.08779	735	1.19953	1.22208	1.10429
52	3.04184	1.9973	2.44089	135		1.29002		195	1.2764	1.26436		288	1.02065	1.42363	1.06852	369	0.916506	0.817128	0.804308	440		1.0143		483		0.903611	1.19839	561	0.700464	0.967586	0.90624	655	0.777984	0.867627	0.917178	702	0.790592	1.12346	0.963233
28	3.10476	2.35191	3.13344	120		1.26454		177	1.22241	1.09181		275	0.788476	1.07479	0.929136	350	0.941548	0.846653	0.886751	409		1.025		494		1.20745	1.03698	554	1.06482	1.03669	1.26718	652	0.912893	0.977786	0.968354	712	1.16328	0.991129	1.0082
26	2.83913	2.6685	2.93023	114		1.25754		176	1.0278	1.21072		278	0.875253	1.01579	0.95658	340	1.13495	0.815154	1.01418	406		1.35321		493		1.24427	1.05086	553	1.11342	0.963019	1.03743	665	1.05193	0.773935	0.835337	701	1.22318	1.40248	0.96222
53	2.05889	2.56548	3.09362	150		1.15065		179	0.994356	1.27261		300	1.1578	1.25002	0.906299	340	1.00433	1.12567	0.91104	442		1.01452		506		1.07671	0.983828	575	0.937403	1.05706	1.03556	645	0.731541	0.941665	0.684878	745	1.16388	1.13529	1.28453
68	2.03748	2.2256	2.77421	130		1.57309		193	0.933176	1.48047		257	1.27592	0.901752	0.938034	359	0.842733	0.742997	0.966198	445		1.03828		503		0.987494	0.981395	555	1.27195	1.20177	1.28652	652	0.737622	0.943312	0.830195	711	1.02516	1.28493	0.913606
33	2.90654	2.34081	2.61927	117		1.13455		183	1.01521	1.10303		267	1.10084	1.06074	1.05797	368	0.688	0.987883	0.949047	404		1.23163		491		1.12174		561	1.03961	1.03306	1.1572	628	0.80514	0.910694	0.853209	733	1.01184	1.22217	1.06725
45	1.98824	2.3709	2.10034	145				222	1.43881	1.42526		262	0.994681	0.948148	1.09902	346	1.08271	1.15517	0.908345	449		1.08403		475		0.988764		567	1.18698	0.939618	1.29844	642	0.763217	0.880189	0.774078	737	1.43306	1.24973	1.21459
48	2.87864	2.26527	2.86544	113				175	1.34447	0.987131		296	1.07971	0.982759	1.00731	357	0.918334	0.941018	0.821292	430		0.963705		486		1.11667		570	1.24088	1.01345	1.15198	667	0.740629	1.02165	1.04604	734	1.09395	0.829265	1.20527
25	2.42355	1.45399	2.96222	137				223	0.954024	1.37041		273	0.934425	0.995287	1.10814	331	0.675164	0.923077	0.911442	413		1.47729		502		1.0015		593	0.882162	0.958704	1.24894	644	0.7342	0.895058	0.731933	746	0.948674	1.03488	1.09733
32	2.05094	2.30012	1.49428	145				215	1.20161	1.00373		266	0.893082	1.01231	0.805195	357	0.971564	0.708185	1.10444	418		1.19513		490		1.01272		552	1.08477	1.0422	0.945548	646	0.722776	0.712991	0.913339	747	1.3734	1.20779	1.41581
56	3.59048	2.71151	2.52447	109				197	1.28758	1.00989		260	0.814874	0.792221	0.682701	359	1.08705	1.07482	1.14933	417		1.29837		485		1.12427		557	0.960468	1	1.00843	631	0.777753	0.904295	1.02684	720	1.10252	1.37576	1.23122
27	2.76083	2.21606	2.85284	139				221	1.13049	1.03548		281		0.81337		357	1.02226	1.0751	0.913088	435		1.18858		522		1.0632		581	1.05756	1.21827	0.907841	626	0.827202	0.91681	0.912312	736	0.880906	0.925387	0.927799
60	3.17228	2.26177	2.78571	131				189	1.15877	1.4273		283		0.998016		336	1.02254	0.781867	0.914061	410		1.11812		490		1.16947		587	0.943867	1.06122	1.04436	641	0.729765	0.810582	0.885327	700	0.944456	1.16156	1.16848
71	2.85748	2.27988	2.46873	134				191	0.830391	0.967457		284		1.05761		370	1.10946	1.09393	0.844506	433		1.13917		483		1.02592		583	0.918717	0.907084	0.98759	664	0.732323	0.717949	0.990892	706	1.24398	1.19671	0.990722
54	3.14805	2.11318	2.46395	141				222	0.921333	1.08822		300		1.03462		343	0.807339	0.896744	0.723077	434		1.26108		483		1.1149		567	1.16312	1.12207	1.19438	671	0.800403	0.791755	0.906465	727	1.26418	1.08356	1.11035
44	2.62266	2.72063	2.7138	120				221	1.35325	1.32666		258				367	0.718559	0.881381	0.905111	435		1.3861		488		0.761292		551	1.24082	0.952345	0.671972	649	0.838967	0.894675	0.781205	718	1.02991	1.12972	1.15108
56	2.48214	2.28127	2.35381	135				222	1.15529	1.1116		285				348	0.863255	0.997871	0.859576	406		1.03758		514		0.915641		591	1.16251	0.896728	1.06627	629	0.971429	1.01495	1.05869	730	1.08285	0.925989	1.19851
29	2.62558	2.44304	2.40836	117				189	1.16197	1.22714		282				327	0.91024	1.30422	0.80315	445		1.08102		478		0.938711		568	1.15513	1.19905	1.12018	652	0.773433	0.902035	0.909427	719	1	1.29363	0.936675
26	1.86735	1.89888	2.06463	107				200	1.42069	1.16852		265				359	0.969758	1.0128	0.956539	401		1.2595		514				584	0.854455	1.18511	1.05344	661	0.588225	0.952079	1	704	1.4389	1.28505	1.05801
64	3.45527	2.64544	2.2488	109				196	1.12232	1.13115		256				371	0.614351	0.881048	0.94492	430		1.20817		496				552	1.09605	1.00929	0.822407	655	0.990192	0.864116		747	1.25532	1.29521	1.19235
75	3.43298	2.33978	2.32499	109				181	1.24267	1.17381		287				342	0.940798	0.914969	0.840093	442		1.26975		523				572	1.43906	0.926327	0.965768	648	0.923064	0.974752		731	1.03073	1.30919	1.23762
58	3.63795	2.45671	2.12562	149				218	1.19847	0.94369		277				342	0.841037	0.972922	0.825821	412				481				598				630	0.693256	1.08003		726	1.1849	1.26357	1.35193
49	2.9011	2.01941	2.37606	147				208	1.12198	1.05511		287				334	0.910785	0.885115	0.794366	447				477				600				668	0.854216	0.877551		713	1.13777	1.24172	0.934917
39	2.78319	1.62278	2.04558	149				221	1.21726	1.08847		257				338	0.862072	0.819991	0.813651	408				503				594				652	0.870487	0.851572		702	0.873239	1.02907	1.18912
41	2.78113			140				191	1.49011	1.06669		300				346	0.616667	0.760342	0.85017	412				482				574				638	0.804548	0.906019		728	1.08797	1.2147	1.34771
29	1.547			110				190	1.79574			261				352	0.870898	0.857939	0.678628	426				500				559				640	0.755225	1.09153		720	0.697301	1.08979	0.962237
63	1.88593			131				194	1.20342			260				340	0.650052	0.882563		428				475				574				638	0.86397	0.737042		723	1.06842	0.921607	1.26193
54	2.0264			104				208	1.42289			299				367	0.74203	0.778178		407				490				562				647	0.741814	0.882129		735	0.937403	1.17961	0.935179
54	2.41669			102				207				280				365	0.71651	1.02102		440				482				551				655	0.873575	0.924218		740	1	1.06138	1.29597
52	1.85077			100				176				292				369	0.793296	0.820388		449				525				583				649	0.819407	0.901493		710	1.01761	1.12979	1.2495
30	1.26039			115				216				251				336	0.70566	0.806633		403				516				578				664	0.661722	0.870173		743	0.933254	0.90897	1.26966
55	2.55382			127				225				257				353	1.02645	0.899031		448				523				587				662	0.788245	0.859616		700	0.794084	1.13252	1.3876
35	2.64147			100				208				280				340	0.994531	0.945481		416				486				552				654	0.844629	0.741659		711	1.20681	1.23926	1.16192
74				109				218				259				352	1.06933	0.715674		441				507				577				656	0.838418	0.956677		703	0.998972	1.1526	1.1066
34				110				220				271				356	0.861314	0.970673		416				511				591				663	1.02465	1.10978		729	1.12505	1.55115	1.60413
35				138				203				298				352	0.764558	1.11717		446				487				599				640	0.912867			743	0.893164	1.5135	1.31624
73				145				186				266				366		0.694361		414				499				595				671	0.720888			742	1.265	1.4409	1.10115
63				105				215				256				359		0.806955		432				507				575				673	0.711649			742	0.837333	1.29375	0.894037
47				123				189				262				368		0.852058		449				487				564				674	0.838439			718	1.05732	1.63878	0.97837
35				108				213				262				333		1.04077		430				525				557				659	0.802476			733	0.884347	1.11854	1.11602
70				143				189				277				344		1.01001		438				524				590				645	0.781308			740	1.14338	1.10775	1.0584
65				139				214				257				355		0.769963		403				523				595				652				717	1.21726	1.29042	0.956156
39				149				200				283				341		0.912412		447				504				553				642				727	0.988871	1.12905	1.21973
51				132				205				274				366		0.67373		412				493				577				645				743	1.08827	1.42515	1.28355
31				121				213				255				339		0.845224		427				493				553				644				734	1.09832	1.05486	1.21658
75				107				205				274				329		0.820317		422				478				560				645				735	1.00513	1.50196	1.09681
26				133				215				254				338				408				490				591				625				705	0.770247	0.897273	1.14765
30				120				208				288				337				443				501				583				659				719		1.24411	1.37381
43				129				189				266				344				434				485				560				671				735		1.56406	1.49352
64				110				192				271				359				443				522				553				669				703		1.16197	1.29039
64				142				224				270				334				406				511				552				661				713		1.31045	1.32171
68				116				183				257				375				415				510				591				653				720		1.13289	1.30938
65				110				184				255				359				439				498				596				645				707		1.26362	0.976514
61				101				196				278				325				416				485				561				640				744		1.10729	1.46868
53				110				184				273				351				435				475				551				667				731		0.977788	1.12516
36				136				215				280				337				421				507				568				648				721		0.863309	1.06413
72				133				221				281				338				447				487				579				664				743		1.08014	1.07268
61				102				221				266				354				413				506				594				663				750		1.02646	1.00945
51				145				187				268				350				422				484				587				670				713			0.898316
32				101				222				287				335				429				503				590				626				747			1.16963
66				106				176				291				345				435				496				560				675				740			1.27789
69				145				184				289				366				449				513				552				661				744			1.06049
56				100				193				278				325				435				517				569				675				708			1.13581
62				148				213				272				361				409				480				584				659				721			1.10607
36				143				201				299				356				404				520				598				652				741			1.21967
73				123				191				271				368				439				493				593				671				725			1.11663
54				118				191				270				346				447				487				565				664				717			0.863065
53				114				216				290				330				409				497				578				672				713			1.23277
52				109				191				282				362				409				483				556				630				743			1.00506
44				116				186				271				346				422				476				591				638				750			1.17845
73				125				181				265				346				401				517				584				662				727
42				129				218				266				349				409				500				569				659				715
50				136				192				262				363				443				510				580				641				735
61				126				183				279				357				450				505				599				644				712
43				145				179				272				374				429				491				563				644				743
33				145				203				297				327				404				502				564				651				719
70				135				225				288				346				428				515				584				655				732
58				145				187				291				332				423				480				578				633				715
66				111				203				279				363				448				524				557				636				718
71				148				215				295				327				441				518				577				670				710
31				138				221				298				330				440				477				581				675				711
58				143				191				292				325				437				500				585				625				703
33				101				179				265				369				424				475				588				644				742
56				137				193				265				345				405				494				577				664				742
26				113				223				276				336				406				481				556				675				722
27				120				192				279				340				415				492				552				671				706
47				119				201				266				356				402				488				552				641				723
44				108				206				289				367				426				489				592				648				750
68				103				190				258				351				402				495				588				666				739
[truncated: 13 more columns]

## Sheet: 3A Rnr4-Cherry
x	1- G1	2- G1	3- G1	x	1- 60 sin	2- 60 sin	3- 60 sin	x	1- 120 MMS	2- 120 MMS	3- 120 MMS
43	5.99098	4.61081	8.46449	116	1.42448	1.50444	3.64243	211	0.808188	1.09123	0.926735				x	G1	x	60 sin	x	120 MMS
64	5.01298	6.93842	10.709	109	1.99246	1.08842	2.44607	178	0.784358	0.85782	0.739316			1	50	4.24894	125	1.53138	200	0.983315
37	5.6039	11.6381	6.48747	110	1.27482	1.5495	2.40909	223	1.0478	1.01606	0.855437			2	50	8.45463	125	1.38083	200	0.92786
74	2.05986	9.58768	3.53457	130	0.950624	0.91752	0.970557	202	0.957535	0.910361	1.06985			3	50	7.36862	125	1.89818	200	0.906709
40	2.1274	2.80581	9.66495	141	1.16649	2.11645	1.42419	210	0.886615	0.575186	0.695718			Promedio		6.69073		1.60346		0.939295
33	1.29911	8.54957	7.10633	120	1.92599	1.07494	3.12858	185	0.722859	0.910287	1.02227			Desvest		2.18325		0.266101		0.0395621
54	2.00592	5.45629	9.51283	119	1.26528	1.15099	1.2007	201	0.9653	1.11226	0.946641			SEM		1.2605		0.153634		0.0228412
71	4.77815	10.5023	7.40112	106	1.323	1.15575	1.42524	182	1.43573	0.797063	0.887956
49	1.49008	9.76562	7.5034	132	1.20219	1.18061	4.92689	199	0.743012	0.873297	0.853785
33	3.04173	4.8936	6.04379	118	1.25858	1.33599	2.10649	203	1.18601	0.885916	2.04502
70	5.36481	7.25926	7.58549	114	1.79492	0.995571	1.63353	225	0.905151	0.859453	0.693279
65	4.45492	3.14224	10.1231	145	1.50858	1.57831	1.38559	175	0.957718	0.783683	1.17178
39	4.14634	9.95971	10.5381	104	1.21598	0.919769	1.99413	221	1.04424	0.930641	0.735791
63	2.69763	8.61232	8.43363	147	1.79313	0.972709	1.1362	208	0.908375	0.519962	0.630405
69	7.21501	7.42149	8.48734	143	2.13158	0.990566	1.561	182	0.80536	0.65308	1.13775
59	6.13917	9.9769	7.25327	124	2.42287	1.63132	2.48709	199	0.72854	0.903336	0.785647
33	4.02958	10.4473	8.0315	110	1.07241	0.961707	1.9438	196	0.952318	1.1715	0.618111
58	1.40193	7.48936	6.9259	123	2.88566	1.96376	1.20104	220	1.28587	1.07246	0.933174
50	4.83617	7.2222	9.33687	126	1.83697	1.1348	2.12492	216	1.08434	1.0853	0.754047
38	2.97922	10.4948	7.9238	110	1.37444	2.49008	2.25677	213	0.800631	0.61067	1.13038
71	1.90224	5.33637	9.89912	118	1.30856	2.2983	0.922914	203	1.06306	1.10968	0.953433
55	1.41462	10.0512	11.0805	111	2.41129	1.0676	2.58679	181	0.957215	1.46892	0.883606
57	3.14776	3.11827	2.8383	100	2.49532	1.48656	1.19212	182	1.19566	0.811855	0.994186
71	1.47417	5.21221	6.10606	102	0.96045	2.29641	1.08214	177	0.917367	0.701443	1.12403
71	3.04098	8.1072	3.61124	115	1.21534	1.45098	2.82273	224	0.965028	1.90709	0.984329
68	4.9635	13.557	4.86988	109	1.22613	1.73445	1.64729	201	0.908488	0.833835	0.774654
49	5.11278	8.75	5.56383	142	1.20282	1.53865	1.16232	224	0.963819	0.884293	0.935778
31	3.34221	9.32137	4.96841	101	1.53277	0.942286	2.78662	189	0.975912	0.848784	1.00866
66	3.29745	8.76541	4.83926	104	1.22997	0.839602	1.73599	175	0.947714	0.857466	1.08655
65	1.48834	15.8	6.41791	117	1.1545	2.00498	1.71825	176	0.935098	0.683772	1.03306
47	5.04631	16.3249	6.31511	117	1.5193	1.36688	1.75577	193	0.887324	1.08964	0.703278
39	1.4611	9.34208	7.39923	132	1.52546	1.53217	2.25299	199	1.23357	1.0017	0.73764
59	3.82226	10.1105	13.6563	103	0.933149	1.37913	1.66368	187	1.18794	0.58327	0.993299
53	5.76271	4.46429	9.25391	118		1.31926	1.05017	178	0.775378	0.902301	0.865879
41	6.92126	6.79057	5.7192	149		0.800696	1.41995	215	0.851618	1.81746	0.861388
26	1.70922	12.8428	9.30428	117		1.10502	1.37896	198	0.900946	1.00389	0.964549
43	3.94508	15.6186	4.52428	127		1.12565	1.30683	185	1.2804	0.877396	0.887798
50	4.57137	10.9449	4.95097	136		1.79213	1.14433	222	1.04008	0.766769	1.21405
45	4.0673	10.395	5.36585	150		1.47875	1.53794	182	1.28919	0.601934	0.756933
59	3.2	7.40912	6.39815	135		1.29293	2.39821	177	1.03829	0.744949	0.764784
69	4.10251	4.88179	6.82544	110		1.22897	1.42934	203	1.16921	0.846121	0.873743
52	4.7721	7.89897	9.68649	104		1.39901	2.59834	194	0.923834	1	0.928597
55	2.23232	4.2352	3.84161	125		1.04353	1.07367	200	0.795906	1.00934	0.5251
63	5.83026	6.16573	6.90187	110		1.41906	2.02472	224	1.1074	0.778004	0.745326
35	6.69924	5.24628	7.09537	100		1.129	2.06263	211	0.928772	0.926791	0.93742
56	4.9725	10.2296	4.29678	107		1.21396	1.84921	222		1.28847	0.883493
60	7.37822	8.44739	7.3386	106		1.04793	1.33221	222		1.14716	0.736306
49	1.55495	7.97345	5.16455	113		1.86061	1.18266	179		0.954735	0.731095
68	9.03679	6.20076	11.4584	114		1.176	3.50677	180		0.762256
67	2.1495	6.93049	8.17826	109		0.897059	1.53343	182		0.620053
68	6.95638	6.0407	5.25089	108		1.66661	2.84496	220		0.536339
46	1.97589	13.1373	9.56933	134		1.63253	2.07021	220		0.875228
26	1.92381	11.7	9.18921	104		1.72585	1.11525	201		1.21317
65	8.52643	6.62588	6.94444	126		1.05932	1.75116	221		0.772061
39	7.88424	10.2552	7.73774	133		1.15022	2.47446	175		1.03702
40	1.46939		6.3004	128		2.11127	2.36295	190		1.07739
47	8.15882		7.20109	142			1.68643	186
61	7.83844		7.09149	108			2.89635	186
48	5.75154		5.13428	124			1.22765	177
48	6.94869		12.3185
47	0.995894		7.8125
40	5.18024
73	8.04772
27	5.18103

## Sheet: 3A Mcm4-GFP
	1-G1	2-G1	3-G1		1- <15% sin	2- <15% sin	3- <15% sin		1- 15-30% sin	2- 15-30% sin	3- 15-30% sin		1- 30-50% sin	2- 30-50% sin	3- 30-50% sin		1- >50% sin	2- >50% sin	3- >50% sin		1- <15% MMS	2- <15% MMS	3- <15% MMS		1- 15-30% MMS	2- 15-30% MMS	3- 15-30% MMS		1- 30-50% MMS	2- 30-50% MMS	3- 30-50% MMS		1- >50% MMS	2- >50% MMS	3- >50% MMS
45	2.51407	1.7973	2.94557	168	1.37002	0.92577	0.919977	293	1.07946	0.822732	1.0381	357	0.728055	0.889208	0.621382	431	0.66665	0.576288	0.87783	578	1.4016	1.76163	1.62161	633	1.63319	1.21512	1.84038	756	1.33643	0.736052	1.39212	830	2.06818	1.02224	0.873439
43	2.05935	2.89546	3.69422	168	1.48305	0.841262	0.695865	239	1.26795	1.01145	1.12586	394	0.866065	0.659683	0.740704	482	0.819404	0.998737	0.698173	571	1.49682	1.75234	1.8619	643	1.16951	1.24383	1.35676	752	0.874871	1.38975	1.04861	857	0.432814	1.13434	1.27067
60	3.01233	2.03117	2.76102	171	1.08063	0.941227		238	1.23267	0.943694	0.669833	343	1.05918	0.683581	0.744469	472	0.770377	0.648188	0.634946	534	1.47975	1.48358	0.980469	628	1.61102	1.35129	1.59272	766	1.31217	1.05693	1.11045	847	0.778591	1.1048	1.12227					1	2	3	Promedio	Desvest	SEM	x
87	2.86817	3.22115	2.55059	179	1.27437	1.7655		286	1.01304	1.53553	1.07989	397	0.644737	0.811919	0.64563	441	0.611508	0.742373	0.648873	596	1.45841	1.12199	0.992032	670	1.9662	1.59008	1.6261	798	1.1756	0.799618	0.918851	847	1.01326	1.6587	1.41823				G1	2.24257	2.33274	2.31854	2.29795	0.0484826	0.0279914	62.5	62.5	62.5
99	2.0927	1.79145	2.05186	163	1.597	1.14289		247	0.974634	1.78052	0.76556	383	0.83331	0.798129	0.831585	466	0.531542	0.888076	0.60896	562	1.34568	1.81523	1.5994	673	1.28895	1.37863	1.35823	742	0.988008	1.63926	0.870192	860	0.888041	1.32288	0.835206				<15% sin	1.07584	1.11806	0.807921	1.00061	0.168201	0.0971107	162.5	162.5	162.5
96	2.26955	1.69989	2.14526	146	0.974377	0.741591		239	1.07073	1.38907	0.702904	369	0.723497	0.609752	0.694437	470	0.670757	0.621185	0.699134	557	1.40341	1.4565	1.42012	678	1.49195	1.01064	1.0164	737	1.07182	1.096	1.14588	882	0.993203	1.32374	1.25509				15-30% sin	0.921186	0.959502	0.763547	0.881412	0.103856	0.0599614	262.5	262.5	262.5
80	2.22468	1.80516	2.48749	174	0.987409	1.57397		295	1.5494	0.704981	0.838583	382	0.951807	0.780598	0.633108	480	0.642028	0.581518	0.764871	551	1.3076	1.31053	1.03437	650	1.39813	1.37957	1.12389	742	1.03348	0.825751	1.76015	899	0.767429	1.2623	1.08672				30-50% sin	0.761552	0.74196	0.73327	0.745594	0.0144867	0.00836391	362.5	362.5	362.5
43	2.18164	2.55608	1.74839	144	0.699832	0.756554		280	1.48798	1.51789	0.75178	373	0.639418	0.79763	0.776368	430	0.613977	0.677196	0.734368	571	1.07547	1.43209	1.22239	643	1.07839	1.19441	1.05598	751	1.22224		1.37597	846	0.952221	0.879154	1.61256				>50% sin	0.756188	0.735777	0.699076	0.730347	0.0289406	0.0167088	462.5	462.5	462.5
32	1.72727	2.67831	2.16062	148	1.23939	1.17961		245	0.708333	1.11183	0.71158	394	0.853017	0.938916	0.910694	438	0.619817	1.10348	0.606142	535	1.31239	1.39471	1.65291	653	1.33575	1.10665	1.33565	741	1.32097		0.731348	880	0.623907	1.23919	1.46198				<15% MMS	1.36532	1.44839	1.42487	1.41286	0.0428157	0.0247197	562.5	562.5	562.5
87	2.09561	2.17216	1.83189	192	1.63717	1.0805		259	0.582645	1.10519	0.682609	395	0.862833	0.770408	0.789414	480	0.669723	0.502513	1.13115	549	0.976608	1.99368	1.64608	683	1.19189	1.41257	1.28056	795	1.59509		1.28515	889	1.17382	0.771576	1.50465				15-30% MMS	1.33222	1.28565	1.36507	1.32765	0.0399055	0.0230395	662.5	662.5	662.5
58	1.86488	2.54669	2.99511	151	0.809516	1.16922		290	1.24039	1.71271	0.755543	360	0.737685	1.16408	0.685169	487	0.757707	0.728158	0.643175	577	1.42783	1.53989	1.71859	636	1.33252	1.36993	1.39201	744			1.50162	874	0.60473	1.08255	1.24092				30-50% MMS	1.19307	1.07762	1.1883	1.153	0.0653185	0.0377117	762.5	762.5	762.5
88	1.91269	1.75824	1.40623	195	1.36065	0.991218		290	0.928994	0.928037	0.742087	332	0.834532	0.964293	0.81607	475	0.749105	0.752408	0.668157	556	1.59647	1.60795	1.41331	648	1.24131	0.998768	1.63484	743			1.27237	842	0.888988	2.13218	0.874852				>50% MMS	0.970054	1.10108	0.986211	1.01911	0.0714415	0.0412468	862.5	862.5	862.5
95	1.72286	1.76577	1.98717	191	0.986323	1.45361		234	0.849057	0.767122	0.641217	341	0.633223	0.651868	0.685216	494	0.851384	0.90968	0.838448	581	1.31289	1.86349	1.6927	635	1.22404	1.25317	1.72618	797			1.45197	861	0.889289	0.940768	1.21084
77	1.67926	2.1812	1.87709	142	1.34664	1.34265		280	0.811265	0.981287	0.70646	326	0.645819	0.546252	0.819184	473	0.702319	0.826902	0.546816	578	1.25243	1.48432	1.27346	683	1.16845	1.45073	1.07689	747			1.31008	834	0.728336	0.824352	1.28651
72	2.20856	1.50398	2.32936	174	0.871848	1.44513		286	0.794494	0.77394	0.756457	334	0.532406	0.635806	0.795918	499	0.628415	0.836944	0.754136	589	1.33191	1.22805	1.69119	647	1.14762	1.76853	1.66556	768			1.62558	835	0.707263	1.33679	0.949245
36	2.287	3.13956	2.28096	132	1.12694	1.17309		260	0.934958	0.930389	0.817567	376	0.835377	0.691459	0.795313	464	0.85596	0.692305	0.674287	536	1.53104	1.23012	0.930224	643	1.38217	1.65802	1.15555	771			0.828126	870	0.822443	0.885993	0.74164
66	3.08589	2.11418	2.61652	179	1.12394	0.732138		291	0.866636	0.768495	0.689167	351	0.720587	0.655498	0.648657	442	0.793082	0.87268	0.617834	579	1.39088	2.01391	1.74194	698	1.0679	1.20707	1.13086	772			1.09862	864	0.81213	0.775977	1.24702
72	2.15376	2.09398	2.70919	134	1.42266	1.01674		296	0.821817	0.718601	0.902967	396	0.606383	0.69005	0.566886	428	0.653709	0.483213	0.87049	574	1.06339	1.0911	1.155	672	1.69638	1.10427	1.49321	775			1.59015	826	0.976159	0.992914	1.19127
67	2.8099	4.21036	2.18519	178	1.32363	1.21938		231	0.971764	0.931808	0.806242	364		0.718395	0.913539	428	0.761656	0.664486	0.869438	566	1.34552	1.66992		671	1.20177	1.54297	1.58046	764			1.08988	862	0.839179	1.08371	1.1466
39	3.03031	2.76249	2.0845	171	0.955924	1.64727		263	0.893633	1.01585	0.815604	359		0.60408	0.809793	466	0.507896	0.746737	0.594305	578	1.78202	1.27745		670	1.22995	1.72484	1.41753	738			1.38468	873	1.05703	1.05143	1.17478
85	2.65534	3.55485	2.01086	129	1.02192	1.43545		269	1.00676	0.908029	0.637566	374		0.855431	0.629527	486	1.05306	0.773911	0.553418	570	1.20298	1.83007		638	1.47358	1.53198	1.18243	735			0.77197	875	0.972461	1.52079	0.997312
39	2.46602	3.04873	2.37498	127	1.4636	0.579715		270	0.720968	0.721747	0.624993	361		0.621233	0.526257	475	0.824862	0.604847	0.619977	525	1.61937	1.55392		672	1.84487	1.54446	0.997758	798			0.923011	839	0.767271	0.862957	1.60249
86	2.56846	2.27355	2.18079	177	0.858399	1.32424		267	0.724463	0.758124	0.876847	367		0.587359	0.762952	466	0.732436	0.691048	0.639794	532	1.3942	1.25545		667	1.49157	1.37345	1.77491	797			1.72762	883	1.20906	1.09582	1.50115
34	2.65441	3.44509	2.36409	158	1.04226	1.1972		243	0.929286	1.62904	0.708901	340		0.655802	0.640569	495	0.763031		0.577004	599	1.49375	1.22551		690	1.28222	1.467	1.37702	757			1.21274	828	0.969088	1.09726	0.956897
89	2.01248	2.03232	1.90622	183	1.15764	1.04356		249	1.02122	0.847395	0.951483	369		0.641406	0.676386	475	0.815466		0.763684	574	1.05183	1.85442		684	1.32643	1.28061	1.43335	793			1.22546	897	1.01193	0.773505	1.19134
99	2.88311	2.50969	2.47746	186	1.04504	1.57018		252	0.867293	0.869446	0.715315	363		0.765405	0.796615	440	0.649001		0.4502	562	1.54117	1.30744		695	1.55409	1.04427	2.2047	782			1.30047	849	1.11664	0.982262	1.23923
51	2.88783	2.29031	2.75124	133	0.971288	0.760307		282	1.11749	0.799353	0.870524	373		0.778955	0.783499	480	0.805232		0.610354	526	1.5963	1.32985		677	1.55394	1.15392	1.08932	746			0.834709	829	1.5793	1.34652	0.785588
92	2.52617	2.67984	2.30985	174	1.06438	1.07349		268	0.927878	0.712774	0.697542	330		0.620925	0.603775	477	0.911243		0.690168	563	1.2855	1.29756		639	1.05202	1.26995	0.990899	740			1.05695	886	1.10489	1.39975	1.1875
36	2.62319	2.54719	1.61428	142	0.82663	0.926297		298	0.866107	1.00929	0.868288	386		0.690426	0.6723	436	0.733077		0.610917	565	1.26842	1.32476		671	1.25077	1.10486	1.06186	783			1.36494	869	0.999002	1.21295	0.760182
85	2.02852	2.26876	2.01148	139	0.990875	1.51913		237	0.945957	0.746658	0.710482	326		0.980247	0.871605	454	0.921729		0.992187	564	1.30438	1.91206		670	0.828768	1.24706	0.852511	728			1.01792	836	0.809784	0.644198	0.897544
100	2.32451	2.07235	1.93734	197	1.2176	1.2867		281	0.80044	0.743265	0.828115	395			0.962634	429	1.28218		0.902666	546	1.6701	1.42193		685	1.5768	1.32785	1.98815	747			0.877291	897	0.727521	0.711713	1.03298
38	2.43874	3.61271	1.72761	198	0.890229	0.907566		269	0.982182	0.862967	0.75426	353			0.887097	492	1.09006		0.624	566	1.3023	1.52681		688	0.887276	1.23694	1.47302	750			1.52476	898	0.873063	0.971632	1.22681
46	2.00545	2.21769	1.68832	166	0.941033	1.10447		249	0.818713	0.7714	0.690802	389			0.660131	460	0.652353		0.627006	530	1.23189	1.96818		630	1.21779	1.36986	1.75772	765			0.951885	890	1.30219	0.990921	0.545214
29	2.68284	3.09506	1.92138	157	1.23815	0.993893		282	0.713631	0.951879	0.603695	384			0.534305	495	0.677769		0.74379	530	1.16665	1.6413		650	1.50096	1.05903	1.44239	772			1.37646	887	0.895899	1.25455	1.19078
48	2.09189	2.94293	2.9619	141	1.0678	1.50004		294	1.0154	0.99006	0.644186	346				426	0.605921		0.463994	533		1.77181		698	1.00703	1.69459	1.06328	736			1.43386	858	1.44804	0.768022	0.997454
30	2.42531	2.02545	3.24655	129	1.10449	1.18846		300	0.890854	0.678213	0.807519	393				436	0.9544		0.55703	569		1.22405		688	1.22962	1.27622	1.33728	734			0.885563	825	1.1011	0.955782	1.30839
25	2.05835	1.88352	2.38348	173	1.3827	1.57043		245	1.14656	1.03429	0.763524	333				495	0.672556		0.689381	569		1.38668		673	1.35738	1.10022	1.81608	764			0.727183	834	0.706638	1.09148	0.888798
96	1.55928	2.37888	2.31323	150	0.828442	0.944777		234	0.62524	0.906835	0.738207	356				467	0.672201		0.734896	557		1.13008		691		1.42408	0.94648	738			1.31238	856	0.880854	1.18223	1.59299
56	2.45118	2.30655	2.27529	141	0.631732	1.73244		229	0.917293	0.8148	0.889113	358				485	0.771537		0.920635	529		1.0618		696		1.26778	1.80088	743			1.83237	880	0.678982	1.30868	0.889831
39	2.23672	2.05406	3.42123	153	1.21408	0.865426		269	0.916431	0.920442	0.642534	338				436	0.646604		0.594912	585		1.1107		633		1.28495	1.34991	771			0.820916	845	0.855596	0.773366	1.15489
58	2.04239	3.03056	2.60913	195	1.10913	0.860293		298	0.985704	0.725782	0.757292	327				490	0.745435		0.783951	565		1.34738		630		1.0817	1.09615	784			1.50275	841	1.05548	0.913163	1.72504
52	1.94213	2.8951	1.99512	128	0.909319	0.953371		243	0.671828	0.66038	0.613876	372				489	0.930508		0.952942	550		1.40034		636		1.35118	1.12511	730			1.17307	858	0.84666	0.998992	1.2297
59	2.65121	2.25851	2.36722	185	0.897434	0.795897		243	0.831211	0.646388	0.630521	397				477	0.870907		0.75235	598		1.34655		699		1.34246	1.68591	782			1.05544	845	0.932843	0.815217	1.37672
81	2.66726	2.84183		136	1.26679	1.49199		283	0.691946	0.929078	0.627506	375				452	0.772578		0.667177	570		1.3931		626		1.30704	1.26229	791			1.26595	840	0.824	1.37833	0.920644
36	2.2874	2.454		181	0.919959	2.0293		243	0.729328	1.06028	0.79979	364				442	0.597276		0.843873	584		1.26245		682		0.893585	1.04499	759			0.956451	878	1.0419	1.18813	1.10628
92	2.60324	1.97177		183	0.906977	0.858198		286	0.861802	0.637531	0.670276	359				500			0.747515	531		1.28742		673		1.32387	1.3029	779			1.22087	868	1.21419	1	0.954503
92	2.20386	2.77025		129	0.773098	1.01366		246	0.976677	0.996824		350				428			0.739102	586		1.55551		657		1.32373	1.01905	777			1.0928	855	1.11384	1.10672	0.732295
86	2.46212	2.45855		194	0.791964	0.732671		291	0.61626	1.29738		328				479			0.629526	536		1.69588		685		1.35798	1.25	773			1.048	861	1.28792	1.11514	1.11654
69	1.65629	2.56307		191	1.25003	0.92634		295	0.739365	0.863027		399				468			0.567375	563		1.17493		647		1.14164	1.80774	725			1.49871	883	0.924913	1.15627	1.31391
52	1.74376	1.67517		156	0.939516	1.02112		245		0.948554		341				462			0.560803	572		1.22695		671		1.11354	1.21865	756			1.05991	831	0.493294	0.99398	0.72784
61	1.97197	1.92262		137	0.776064	1.41983		293		0.80081		340				485			0.698233	561		1.15668		677		1.26318	1.23936	760			1.26747	830	1.006	1.16465	0.766597
25	2.47428	2.19859		152	1.3953	1.21863		254		2.79396		339				459			0.561546	569		1.64982		697		1.20321	1.05273	799			1.3527	830	1.04096	1.2343	1.28598
68	1.38938	2.90601		198	0.911548	1.26499		272		1.00268		396				449				533		2.00006		648		1.25497	1.22489	776			1.10865	829	0.377763	0.737113	0.638917
42	2.35737	2.70003		164	0.730016	0.696403		265		0.82948		384				492				555		1.11158		693		1.29296	1.61062	800			0.828599	835	0.838843	0.993268	0.692982
65	2.25574	2.31576		185	1.3136	1.05229		227		0.771546		342				494				557		1.37518		672		1.46928	1.14725	756			0.864914	828	1.16698	1.21195	0.849551
36	1.61288	2.3679		142	0.982243	1.06516		288		1.54516		327				459				595		0.975705		630		0.844403	1.35724	755			0.863651	896	0.913726	1.05573	0.991684
79	2.54413	2.72692		191	0.82036	0.762882		257		0.912365		392				429				586		2.1712		693		1.14841	1.56418	782			1.55731	879	0.772609	0.863204	1.45443
59	1.76041	2.64138		170		0.908817		299		0.738633		343				481				527		1.4192		696		0.780294		778			1.00822	892	0.921324	1.91916	0.709577
61	1.34823	2.08817		134		0.910114		228		0.842254		391				497				549		1.06685		691		1.55123		754			1.26104	858	1.08234	0.967934	1.1213
78	1.97557	1.88623		195		1.338		293		0.819857		355				436				595		1.17075		625		1.20762		773			0.955542	832	0.880554	1.15975	0.825031
95	2.33454	1.85944		179		1.21046		238		0.629436		370				484				564		1.55199		626		1.15217		729			1.35759	838	1.01003	1.44854	0.600164
80	2.34545	2.32502		159		0.75165		239		0.833803		334				463				589		1.39099		649				775			1.40445	860	1.25304	1.08643	0.945036
95	1.70158	1.94688		136		1.18928		241		1.03756		335				449				534		1.55136		634				796				855	1.45562	1.09005	0.779223
32	1.77209	1.80686		139		0.968778		265		0.767195		376				462				579		1.21951		663				784				855	0.884602		0.8339
27	3.40006	2.6763		154		1.10923		279		0.803343		364				467				573		1.6945		691				741				894	0.978523		1.41399
82	2.16331	2.63313		171		0.770623		273		0.64659		328				440				568		1.64296		637				793				831	1.1156		0.806158
61	2.19031	1.32		144		0.926829		235		0.845125		368				454				546		1.23824		639				781				880	1.43256		0.67358
41	2.05348	2.56936		157				300		0.829964		374				460				560		1.1705		670				774				860	1.07127		1.07924
28	2.11398	2.42705		132				243		0.884393		365				479				588		1.10535		650				734				875			0.716017
55	1.57539	1.66019		132				257		0.885944		392				480				577		1.39604		688				767				891			0.710342
73		2.43406		189				299		1.01223		375				467				568		1.47822		695				792				827			0.73872
39		2.74779		136				262				331				442				581		1.18304		631				730				872			0.984796
60		2.30076		131				281				369				460				564		2.25409		699				788				843			0.615039
53		3.37937		166				272				352				494				591		1.3442		684				726				847			0.802502
37		2.05778		139				244				344				431				575		1.21386		656				760				849			1.52103
37		2.39491		156				281				367				478				574		1.20114		648				729				890			1.0204
67		2.82933		127				297				373				492				579		1.67314		687				795				853			1.13328
72		1.9494		168				287				329				456				594		1.24931		641				756				888			0.644121
31		2.55022		144				281				373				476				567		1.4138		636				746				881			0.944853
46		2.81657		149				250				369				486				570				652				742				884			0.656722
91		1.68452		191				249				358				481				531				648				725				867			0.993836
80		2.19363		135				298				350				465				567				675				781				841			0.809141
62		2.18425		177				236				388				466				579				686				731				862			0.836667
50		1.94675		160				289				389				474				566				679				777				854			0.790754
41		1.54127		173				261				395				444				578				674				790				876			0.892128
92		2.00742		158				266				348				482				565				684				796				842			0.604974
39		2.11669		129				296				366				468				526				697				759				884			0.746929
59		1.6548		127				231				345				455				528				652				786				831			0.78186
91		2.25955		200				230				381				426				565				625				777				880			0.877096
33		1.49651		169				260				379				439				576				687				794				841			1.07148
27		2.51727		188				271				398				435				599				650				797				873			1.1025
51		2.7196		190				242				352				467				542				629				763				842			0.593677
46		1.88527		158				270				340				450				537				686				793				893			0.977662
25		2.4291		152				235				378				433				565				643				759				835			0.773333
80		2.05694		164				296				356				465				551				636				796				829			0.766026
84		2.55709		167				278				383				460				596				657				798				898			0.950166
47		1.94451		132				291				333				467				535				656				790				855			0.737976
61		1.76651		198				299				326				443				532				663				752				852			0.797774
63		1.73112		144				229				362				441				597				693				797				827			0.976205
100		1.33455		163				243				394				431				590				670				767				853			0.830347
54		2.20342		168				251				380				442				584				681				772				835			0.937774
41		2.51945		131				244				381				472				582				667				775				837			0.819271
40		2.20129		193				232				388				463				568				636				787				857			1.13902
76				190				266				377				498				574				678				792				895			0.735183
49				163				300				375				447				529				685				741				833			0.563941
36				125				281				370				456				592				685				737				867			0.565111
74				133				226				363				482				590				673				796				864			0.847948
67				161				266				361				442				590				668				759				878			0.911845
68				130				284				342				457				563				665				769				830			0.733229
51				155				297				358				487				573				676				735				868			1.08446
26				174				248				338				485				557				689				766				889			0.633281
97				138				225				397				468				561				643				741				838			0.963512
32				150				233				340				497				596				668				775				899
29				166				253				356				496				532				681				763				829
91				149				246				368				430				538				647				750				850
31				185				235				345				445				534				672				749				883
53				155				278				359				439				562				675				745				835
76				194				275				369				470				544				692				777				898
28				171				265				394				473				578				699				749				881
53				135				244				338				494				574				682				740				835
63				127				267				353				441				576				668				785				857
97				159				240				354				440				566				671				728				894
83				145				285				367				430				561				667				726				827
67				172				248				364				441				579				665				736				826
34				189				254				387				479				566				642				782				831
73				168				236				360				479				562				698				754				831
85				163				257				339				451				547				670				756				874
100				152				294				343				454				560				656				740				844
45				186				267				396				482				553				637				726				872
51				135				230				365				476				568				694				742				857
86				178				286				347				469				545				696				788				884
29				188				295				356				478				573				670				780				883
73				185				280				336				500				525				636				789				840
83				155				232				337				433				542				667				767				897
44				132				274				380				479				536				698				728				838
35				183				288				390				469				574				652				746				850
34				135				226				333				494				546				700				726				843
31				148				286				338				441				576				677				735				831
31				164				233				389				428				556				661				740				897
38				140				295				352				432				570				632				753				861
66				147				249				361				469				549				687				788				874
59				149				233				343				437				567				642				731				854
62				199				286				364				439				596				659				757				826
48				194				226				381				481				566				633				789				825
82				137				252				391				461				600				692				766				890
43				176				271				383				490				582				690				770				884
95				143				269				363				433				547				684				749				828
88				151				286				394				453				551				633				771				863
30				150				263				370				446				539				679				797				862
96				131				282				367				497				560				656				739				889
95				155				290				384				450				585				652				798				869
95				182				277				362				463				592				699				771				840
35				134				298				390				468				594				652				774				857
53				189				241				329				493				577				638				736				871
96				152				276				370				458				589				627				744				844
61				150				290				352				435				585				663				764				891
48				195				267				369				454				563				667				771				875
57				168				291				351				450				530				647				776				865
47				143				236				335				464				576				683				747				898
99				165				269				397				465				569				637				748				830
50				157				299				325				426				567				635				737				855
26				145				275				358				455				594				692				788				877
25				171				241				372				499				596				688				755				843
67				169				231				362				457				566				684				725				835
32				165				231				372				465				548				634				744				874
57				128				237				328				490				585				632				757				900
41				135				243				395				500				532				675				740				864
31				155				258				338				439				536				645				800				868
59				165				238				353				467				531				646				753				862
90				127				283				385				477				595				666				761				897
48				198				263				357				485				594				638				794				859
58				152				299				351				490				569				648				761				859
63				169				297				367				430				580				668				728				839
43				140				274				343				479				579				646				750				898
72				142				243				325				490				582				625				771				859
39				145				246				328				434				531				685				737				857
52				156				225				395				429				586				667				770				852
92				194				248				357				433				570				687				784				840
38				130				267				383				462				573				666				763				827
97				193				255				384				425				548				686				796				864
87				186				248				395				450				564				691				742				897
34				194				251				363				445				538				671				794				898
33				132				291				381				464				552				681				760				885
47				134				259				344				459				582				645				793				875
57				140				233				370				458				540				697				750				869
89				152				299				344				484				590				625				745				875
96				139				292				379				438				550				663				780				867
84				158				277				367				492				578				686				757				850
84				196				280				338				496				594				667				755				893
36				183				228				389				489				543				690				755				829
48				175				293				332				431				576				689				778				877
93				170				241				346				445				527				685				743				839
70				127				291				362				454				581				680				774				868
94				178				254				327				484				583				646				752				887
89				152				271				383				463				532				637				755				848
58				183				288				398				480				597				676				798				877
76				170				258				382				481				593				688				797				825
53				195				277				380				443				574				700				759				837
84				162				269				394				428				562				634				797				878

## Sheet: Fig 3C
	Median M1	1	2	3	MEAN	Desvest	SEM
	Control G1	21.87	22.07	16.7	20.2133	3.04428	1.75762
	Control S	19.81	20.17	20.72	20.2333	0.458294	0.264596
	BiFCdw G1	15.54	16.25	17.47	16.42	0.976166	0.56359
	BiFCdw S	17.78	17.94	18.43	18.05	0.338674	0.195533

## Sheet: 5B & C
	% cells with Rad52GFP foci							% Repair		Repair efficency
MEAN	AS-Raff	GAL	1	2	3	5	7			MEAN	1	2	3	5	7
wt	2	2.33333	5.33333	3	2.33333	3.66667	2.66667	42.5926		wt	0	30.5556	42.5926	11.1111	31.4815
M	13	12.6667	26.6667	21.6667	20.6667	16.6667	15	42.6037		M	0	18.1284	22.1354	36.9922	42.6037
R	2.33333	3.66667	6	3.66667	3.33333	3.33333	3.66667	35.1852		R	0	25.9259	29.6296	29.6296	24.0741
vcvn	10.6667	7	21	11.3333	9.66667	11.6667	9	56.1086		vcvn	0	46.365	53.454	44.4042	56.1086
desvest	AS-Raff	GAL	1	2	3	5	7			desvest	1	2	3	5	7
wt	0	0.57735	3.21455	0	0.57735	0.57735	1.1547	39.4144		wt	0	33.6788	39.4144	50.9175	57.8241
M	2	2.3094	3.21455	1.1547	1.52753	1.1547	1.73205	14.3299		M	0	8.44854	5.13407	7.281	14.3299
R	0.57735	0.57735	3	1.52753	1.1547	1.1547	0.57735	30.5976		R	0	52.5091	54.8098	54.8098	49.7938
vcvn	2.51661	4.3589	4.58258	3.05505	2.51661	2.51661	1	8.16676		vcvn	0	6.47317	11.7303	3.84092	8.16676
SEM	AS-Raff	GAL	1	2	3	5	7			SEM	1	2	3	5	7
wt	0	0.333333	1.85592	0	0.333333	0.333333	0.666667	22.7559		wt	0	19.4444	22.7559	29.3972	33.3847
M	1.1547	1.33333	1.85592	0.666667	0.881917	0.666667	1	8.27336		M	0	4.87777	2.96416	4.20369	8.27336
R	0.333333	0.333333	1.73205	0.881917	0.666667	0.666667	0.333333	17.6655		R	0	30.3161	31.6445	31.6445	28.7485
vcvn	1.45297	2.51661	2.64575	1.76383	1.45297	1.45297	0.57735	4.71508		vcvn	0	3.73729	6.7725	2.21755	4.71508
	% cells with Rad52GFP foci							% Repair		Repair efficency
REP 1	AS -Raff	GAL	1	2	3	5	7	%Rep Gal-HO		REP 1	1	2	3	5	7
wt	2	2	4	3	2	4	2	50		wt	0	25	50	0	50
M	13	10	29	23	21	16	14	51.7241		M	0	20.6897	27.5862	44.8276	51.7241
R	3	4	6	2	2	2	3	50		R	0	66.6667	66.6667	66.6667	50
vcvn	8	2	17	8	7	9	8	52.9412		vcvn	0	52.9412	58.8235	47.0588	52.9412
REP 2	AS -Raff	GAL	1	2	3	5	7	%Rep Gal-HO		REP 2	1	2	3	5	7
wt	2	2	9	3	2	3	2	77.7778		wt	0	66.6667	77.7778	66.6667	77.7778
M	15	14	28	21	22	18	14	50		M	0	25	21.4286	35.7143	50
R	2	3	9	5	4	4	4	55.5556		R	0	44.4444	55.5556	55.5556	55.5556
vcvn	13	9	26	14	10	14	9	65.3846		vcvn	0	46.1538	61.5385	46.1538	65.3846
REP 3	AS -Raff	GAL	1	2	3	5	7	%Rep Gal-HO		REP 3	1	2	3	5	7
wt	2	3	3	3	3	4	4	0		wt	0	0	0	-33.3333	-33.3333
M	11	14	23	21	19	16	17	26.087		M	0	8.69565	17.3913	30.4348	26.087
R	2	4	3	4	4	4	4	0		R	0	-33.3333	-33.3333	-33.3333	-33.3333
vcvn	11	10	20	12	12	12	10	50		vcvn	0	40	40	40	50

## Sheet: 5E
	REP 1				REP 2				REP 3					MEAN				Desvest				SEM
	DSBn/MAT-R	MATn/MAT-R	a/alfan/MAT-R	(MAT + a/alfa)n/MAT-R	DSBn/MAT-R	MATn/MAT-R	a/alfan/MAT-R	(MAT + a/alfa)n/MAT-R	DSBn/MAT-R	MATn/MAT-R	a/alfan/MAT-R	(MAT + a/alfa)n/MAT-R		DSB	MAT	a/alfa	MAT+A/alfa	DSB	MAT	a/alfa	MAT+A/alfa	DSB	MAT	a/alfa	MAT+A/alfa
wt R	0.00116391	1	0.00551891	1.00552	0.0100556	1	-0.00456092	0.995439	0.0145496	1	0.0112128	1.01121	wt R	0.0085897	1	0.00405694	1.00406	0.00681217	0	0.00798784	0.00798784	0.00393301	0	0.00461178	0.00461178
wt gal	0.880164	0.237702	0.0342994	0.272001	0.48463	0.145712	0.00383497	0.149547	0.361588	0.245593	0.0179447	0.263538	wt gal	0.575461	0.209669	0.018693	0.228362	0.270957	0.0555286	0.015246	0.0683867	0.156437	0.0320594	0.00880227	0.0394831
wt 1	0.319303	0.330981	0.209591	0.540572	0.201281	0.261199	0.212343	0.473542	0.162239	0.289887	0.148316	0.438203	wt 1	0.227608	0.294022	0.190083	0.484106	0.0817748	0.0350742	0.036198	0.0519955	0.0472127	0.0202501	0.0208989	0.0300196
wt 2	0.109257	0.378669	0.426581	0.80525	0.0832278	0.352757	0.323174	0.675932	0.0638782	0.445104	0.246044	0.691148	wt 2	0.0854543	0.392177	0.331933	0.72411	0.0227712	0.0476324	0.090587	0.07068	0.0131469	0.0275006	0.0523004	0.0408071
wt 4	0.0396027	0.476621	0.474797	0.951417	0.0209433	0.371962	0.386077	0.758039	0.0300759	0.495965	0.307779	0.803744	wt 4	0.0302073	0.448183	0.389551	0.837733	0.00933038	0.0667139	0.0835628	0.101071	0.00538689	0.0385173	0.048245	0.0583532
wt 6	0.014608	0.473468	0.507463	0.980931	0.0106806	0.371877	0.407022	0.778899	0.0245179	0.546994	0.394872	0.941866	wt 6	0.0166022	0.464113	0.436452	0.900565	0.00713095	0.0879328	0.0617962	0.107161	0.00411705	0.050768	0.035678	0.0618696
M R	0.0141391	1	0.0509379	1.05094	0.0104926	1	0.0136156	1.01362	0.0214541	1	0.175011	1.17501	M R	0.0153619	1	0.0798547	1.07985	0.00558211	0	0.084494	0.084494	0.00322283	0	0.0487826	0.0487826
M gal	0.654492	0.292572	0.0647267	0.357299	0.366525	0.266206	-0.00639117	0.259815	0.264277	0.280146	-0.01003	0.270116	M gal	0.428431	0.279641	0.0161018	0.295743	0.202339	0.0131901	0.0421497	0.0535568	0.116821	0.0076153	0.0243351	0.030921
M 1	0.262594	0.398536	0.187686	0.586222	0.163461	0.364707	0.128363	0.49307	0.138059	0.343469	0.0520245	0.395494	M 1	0.188038	0.368904	0.122691	0.491595	0.0658045	0.0277725	0.0680084	0.095373	0.0379923	0.0160345	0.0392647	0.0550636
M 2	0.130945	0.523845	0.350115	0.87396	0.110967	0.491374	0.241369	0.732743	0.0712907	0.481645	0.19733	0.678975	M 2	0.104401	0.498955	0.262938	0.761893	0.0303644	0.0220974	0.0786433	0.100708	0.0175309	0.0127579	0.0454047	0.0581436
M 4	0.0252216	0.605393	0.418074	1.02347	0.024676	0.516972	0.310302	0.827274	0.00374783	0.571889	0.269119	0.841008	M 4	0.0178818	0.564751	0.332498	0.897249	0.0122434	0.0446402	0.0769181	0.109522	0.00706875	0.0257731	0.0444087	0.0632328
M 6	0.0176371	0.569463	0.421115	0.990578	0.0126426	0.511636	0.308658	0.820294	0.014387	0.594703	0.335968	0.930671	M 6	0.0148889	0.558601	0.355247	0.913848	0.00253479	0.0425853	0.0586552	0.0863795	0.00146346	0.0245867	0.0338646	0.0498713
R R	0.0200459	1	0.0345508	1.03455	0.0128415	1	0.0864988	1.0865	0.0311322	1	-0.0401862	0.959814	R R	0.0213399	1	0.0269545	1.02695	0.00921378	0	0.0636832	0.0636832	0.00531958	0	0.0367675	0.0367675
R gal	0.636501	0.276211	0.0163159	0.292527	0.561862	0.179612	0.0467764	0.226389	0.389742	0.19372	-0.0127736	0.180947	R gal	0.529368	0.216515	0.0167729	0.233288	0.126548	0.052178	0.0297776	0.0561094	0.0730625	0.030125	0.0171921	0.0323947
R 1	0.31328	0.407433	0.135277	0.54271	0.239798	0.293847	0.140782	0.43463	0.191103	0.338425	0.03632	0.374745	R 1	0.24806	0.346568	0.104126	0.450695	0.0615059	0.0572289	0.0587866	0.085127	0.0355105	0.0330411	0.0339405	0.0491481
R 2	0.0998299	0.485874	0.335222	0.821096	0.115499	0.417058	0.321623	0.738682	0.0650043	0.530855	0.279472	0.810328	R 2	0.0934445	0.477929	0.312106	0.790035	0.025846	0.057313	0.0290678	0.0447982	0.0149222	0.0330897	0.0167823	0.0258642
R 4	0.00982924	0.621673	0.496609	1.11828	0.0449447	0.481571	0.39328	0.874851	-0.00233836	0.630315	0.385338	1.01565	R 4	0.0174785	0.577853	0.425076	1.00293	0.0245521	0.0834945	0.0620767	0.122213	0.0141752	0.0482056	0.03584	0.0705599
R 6	0.0135954	0.591847	0.503645	1.09549	0.0157245	0.491304	0.394372	0.885676	-0.00741263	0.606376	0.438269	1.04464	R 6	0.00730243	0.563176	0.445429	1.0086	0.012788	0.0626651	0.0549869	0.109452	0.00738316	0.0361797	0.0317467	0.0631923
d R	0.0120487	1	0.0346054	1.03461	0.0157987	1	0.00705249	1.00705	0.00349684	1	0.0683522	1.06835	d R	0.0104481	1	0.03667	1.03667	0.0063052	0	0.0307019	0.0307019	0.00364031	0	0.0177258	0.0177258
d gal	0.665739	0.22765	0.00814605	0.235796	0.48729	0.204161	-0.013462	0.190699	0.312827	0.209311	-0.0204787	0.188832	d gal	0.488619	0.213707	-0.00859819	0.205109	0.17646	0.0123466	0.0149193	0.0265924	0.101879	0.00712833	0.00861367	0.0153531
d 1	0.292969	0.350284	0.138266	0.488549	0.214498	0.336222	0.14383	0.480052	0.143563	0.324733	0.136578	0.461311	d 1	0.21701	0.33708	0.139558	0.476637	0.0747346	0.0127971	0.00379454	0.0139367	0.0431481	0.0073884	0.00219078	0.00804636
d 2	0.127388	0.465656	0.421409	0.887065	0.101407	0.464782	0.300158	0.76494	0.0647738	0.429372	0.333306	0.762678	d 2	0.0978563	0.45327	0.351624	0.804894	0.0314579	0.0207009	0.0626667	0.0711708	0.0181622	0.0119517	0.0361806	0.0410905
d 4	0.0315284	0.556928	0.405483	0.962411	0.0279195	0.524374	0.38178	0.906154	0.0349819	0.50248	0.424436	0.926916	d 4	0.0314766	0.527927	0.403899	0.931827	0.0035315	0.0273975	0.0213722	0.0284484	0.00203891	0.0158179	0.0123393	0.0164247
d 6	0.0160571	0.602135	0.383911	0.986046	0.0135423	0.533458	0.434208	0.967666	0.0288583	0.512412	0.471877	0.984289	d 6	0.0194859	0.549335	0.429998	0.979334	0.00821355	0.0469215	0.0441336	0.0101424	0.0047421	0.0270901	0.0254806	0.00585573

## Sheet: 5G & H
	% cells with RPAGFP foci							% Repair		Repair efficency
MEAN	AS -Raff	GAL	1	2	3	5	7	%Rep Gal-HO		MEAN	1	2	3	5	7
wt	3.33333	4.83333	35	21	13.5	7.33333	4.66667	81.717		wt	0	36.7571	60.0977	77.2555	87.0184
M	29.8333	18	54.5233	41.245	37.4167	27.5	27.6667	47.8419		M	0	23.5419	30.8403	49.1624	52.6417
R	4.83333	3.33333	34.5	16.1667	14.3333	8.83333	5.33333	80.4006		R	0	53.003	57.8165	73.835	83.8384
vcvn	22.5	15.6667	41.7833	30.8333	27.8333	23.6667	20.3333	49.4772		vcvn	0	25.6911	32.8963	43.1842	52.0948
desvest	AS -Raff	GAL	1	2	3	5	7	%Rep Gal-HO		desvest	1	2	3	5	7
wt	0.816497	0.983192	9.46573	3.52136	1.76068	1.8619	0.57735	10.4677		wt	0	18.9881	6.91604	10.465	4.83225
M	2.31661	4.3359	6.33745	6.55101	6.68144	4.59347	3.78594	8.04647		M	0	14.3826	13.4224	9.58474	3.76494
R	1.60208	0.816497	4.1833	2.71416	1.36626	1.7224	0.57735	6.41226		R	0	6.67361	7.06926	6.78395	1.74955
vcvn	5.89067	2.87518	3.9701	5.52871	2.31661	3.61478	1.1547	8.3378		vcvn	0	15.3714	8.72956	8.85712	3.97942
SEM	AS -Raff	GAL	1	2	3	5	7	%Rep Gal-HO		SEM	1	2	3	5	7
wt	0.333333	0.401386	3.86437	1.43759	0.718795	0.760117	0.333333	4.27344		wt	0	7.75187	2.82346	4.27233	2.7899
M	0.945751	1.77012	2.58725	2.67444	2.72769	1.87528	2.18581	3.28496		M	0	5.87168	5.47968	3.91296	2.17369
R	0.654047	0.333333	1.70783	1.10805	0.557773	0.703167	0.333333	2.6178		R	0	2.72449	2.88601	2.76954	1.0101
vcvn	2.40486	1.17379	1.62079	2.25709	0.945751	1.47573	0.666667	3.40389		vcvn	0	6.27536	3.56383	3.6159	2.29752
	% cells with RPAGFP foci							% Repair		Repair efficency
REP 1	AS -Raff	GAL	1	2	3	5	7	%Rep Gal-HO		Efficency	1	2	3	5	7
wt	4	3	37	24	14	7	4	89.1892		wt	0	35.1351	62.1622	81.0811	89.1892
M	30	16	52.14	38.3	27.5	20	25	52.0522		M	0	26.5439	47.2574	61.6417	52.0522
R	3	3	33	14	15	10	5	84.8485		R	0	57.5758	54.5455	69.697	84.8485
vcvn	30	16	40	22	25	26	21	47.5		vcvn	0	45	37.5	35	47.5
REP 2	AS -Raff	GAL	1	2	3	5	7	%Rep Gal-HO		Efficency	1	2	3	5	7
wt	4	5	52	20	16	7	5	90.3846		wt	0	61.5385	69.2308	86.5385	90.3846
M	27	20	60	34.17	35	27	26	56.6667		M	0	43.05	41.6667	55	56.6667
R	5	4	33	14	14	8	6	81.8182		R	0	57.5758	57.5758	75.7576	81.8182
vcvn	20	14	41.7	27	28	25	19	54.4365		vcvn	0	35.2518	32.8537	40.048	54.4365
REP 3	AS -Raff	GAL	1	2	3	5	7	%Rep Gal-HO		Efficency	1	2	3	5	7
wt	3	5	27	17	12	9	5	81.4815		wt	0	37.037	55.5556	66.6667	81.4815
M	31	17	63	41	39	32	32	49.2063		M	0	34.9206	38.0952	49.2063	49.2063
R	3	2	33	19	16	11	5	84.8485		R	0	42.4242	51.5152	66.6667	84.8485
vcvn	25	19	46	35	27	26	21	54.3478		vcvn	0	23.913	41.3043	43.4783	54.3478
REP 4	AS -Raff	GAL	1	2	3	5		%Rep Gal-HO		Efficency	1	2	3	5
wt	2	5	36	23	12	6		83.3333		wt	0	36.1111	66.6667	83.3333
M	27	18	45	36	34	29		35.5556		M	0	20	24.4444	35.5556
R	6	3	29	14	14	9		68.9655		R	0	51.7241	51.7241	68.9655
vcvn	26	18	39	37	26	26		33.3333		vcvn	0	5.12821	33.3333	33.3333
REP 5	AS -Raff	GAL	1	2	3	5		%Rep Gal-HO		Efficency	1	2	3	5
wt	4	6	32	17	15	5		84.375		wt	0	46.875	53.125	84.375
M	32	12	54	47	43	32		40.7407		M	0	12.963	20.3704	40.7407
R	5	4	40	16	12	6		85		R	0	60	70	85
vcvn	21	11	47	31	30	22		53.1915		vcvn	0	34.0426	36.1702	53.1915
REP 6	AS -Raff	GAL	1	2	3	5		%Rep Gal-HO		Efficency	1	2	3	5
wt	3	5	26	25	12	10		61.5385		wt	0	3.84615	53.8462	61.5385
M	32	25	53	51	46	25		52.8302		M	0	3.77358	13.2075	52.8302
R	7	4	39	20	15	9		76.9231		R	0	48.7179	61.5385	76.9231
vcvn	13	16	37	33	31	17		54.0541		vcvn	0	10.8108	16.2162	54.0541

## Sheet: 6A-B
	% cells with Rad52GFP foci								% Repair	% cells with Rad52GFP foci						% Repair				Repair efficency (MMS)						Repair efficency (HU)
MEAN	G1	60-	MMS 0,05%	1	2	3	5	7	%Rep MMS	HU 0,2M	1	2	3	5	7	%Rep HU			MEAN	1	2	3	5	7		1	2	3	5	7
wt	3	2	36.6667	69	42.3333	30	13	10.6667	84.5072	1.66667	5	4	3	4.66667	6.33333				wt	0	38.5693	57.0482	81.355	84.5072	wt
M	0.666667	23	52	75.3333	61	53.6667	39.3333	27.3333	63.2501	4	65.3333	59.6667	35	26.6667	20.6667	70.1331			M	0	18.3479	28.8605	47.7113	63.2501	M	0	12.86	48.5412	61.3386	70.1331
R	1	2	38	66	39.6667	32.3333	17.3333	10	85.0397	2.33333	5.66667	4	3	4	5.33333				R	0	39.2328	51.0582	74.0079	85.0397	R
vcvn	0.333333	16.3333	41	65.3333	50.3333	42	24.6667	13.6667	79.3814	4	57	33	15.3333	12.3333	11	80.8129			vcvn	0	22.5843	36.1565	62.5512	79.3814	vcvn	0	41.3956	73.426	78.718	80.8129
desvest	G1	sin	MMS	1	2	3	5	7	%Rep MMS	HU	1	2	3	5	7	%Rep HU			desvest	1	2	3	5	7		1	2	3	5	7
wt	1	1	5.03322	6.08276	5.50757	10	3.60555	2.51661	3.79859	0.57735	1	1	1	1.1547	0.57735				wt	0	7.40998	11.144	3.51486	3.79859	wt
M	1.1547	2	11.1355	6.1101	5.2915	6.1101	6.50641	4.50925	8.8357	1.73205	12.5033	2.08167	7.81025	2.3094	3.51188	3.44221			M	0	13.2064	3.6589	8.55325	8.8357	M	0	11.1802	14.5128	0.800485	3.44221
R	0	1.73205	3.60555	8.7178	1.1547	4.6188	5.85947	2.64575	2.18326	2.08167	1.1547	1	1	1	1.1547				R	0	7.71112	0.937662	6.42011	2.18326	R
vcvn	0.57735	8.5049	2.64575	10.6927	7.02377	12.7671	6.50641	7.23418	9.11047	2.64575	11.1355	5.56776	4.72582	4.04145	3.60555	4.0264			vcvn	0	5.71633	13.1945	5.39415	9.11047	vcvn	0	9.95836	4.88781	3.6967	4.0264
SEM	G1	sin	MMS	1	2	3	5	7	%Rep MMS	HU	1	2	3	5	7	%Rep HU			SEM	1	2	3	5	7		1	2	3	5	7
wt	0.57735	0.57735	2.90593	3.51188	3.1798	5.7735	2.08167	1.45297	2.19312	0.333333	0.57735	0.57735	0.57735	0.666667	0.333333				wt	0	4.27815	6.43398	2.02931	2.19312	wt
M	0.666667	1.1547	6.4291	3.52767	3.05505	3.52767	3.75648	2.60342	5.10129	1	7.2188	1.20185	4.50925	1.33333	2.02759	1.98736			M	0	7.62472	2.11247	4.93822	5.10129	M	0	6.45488	8.37898	0.46216	1.98736
R	0	1	2.08167	5.03322	0.666667	2.66667	3.38296	1.52753	1.26051	1.20185	0.666667	0.57735	0.57735	0.57735	0.666667				R	0	4.45202	0.541359	3.70666	1.26051	R
vcvn	0.333333	4.91031	1.52753	6.17342	4.05518	7.37111	3.75648	4.17665	5.25993	1.52753	6.4291	3.21455	2.72845	2.33333	2.08167	2.32464			vcvn	0	3.30033	7.61783	3.11431	5.25993	vcvn	0	5.74946	2.82198	2.13429	2.32464
	% cells with Rad52GFP foci								% Repair	% cells with Rad52GFP foci						% Repair				Repair efficency (MMS)						Repair efficency (HU)
REP 1	G1	sin	MMS	1	2	3	5	7	%Rep MMS	HU	1	2	3	5	7	%Rep HU			REP 1	1	2	3	5	7		1	2	3	5	7
wt	3	2	36	66	46	30	12	13	80.303	2	5	4	2	4	7				wt	0	30.303	54.5455	81.8182	80.303
M	0	25	54	70	67	47	33	32	54.2857	6	51	62	39	24	17	72.5806			M	0	4.28571	32.8571	52.8571	54.2857		0	0	37.0968	61.2903	72.5806
R	1	3	42	56	39	27	13	7	87.5	3	5	5	4	5	6				R	0	30.3571	51.7857	76.7857	87.5
vcvn	0	8	43	53	43	31	18	9	83.0189	1	47	27	10	8	10	78.7234			vcvn	0	18.8679	41.5094	66.0377	83.0189		0	42.5532	78.7234	82.9787	78.7234
REP 2	G1	sin	MMS	1	2	3	5	7	%Rep MMS	HU	1	2	3	5	7	%Rep HU			REP 2	1	2	3	5	7		1	2	3	5	7
wt	2	1	42	65	36	20	10	8	87.6923	1	4	5	3	6	6				wt	0	44.6154	69.2308	84.6154	87.6923
M	2	21	62	82	57	59	39	23	71.9512	3	74	59	26	28	21	71.6216			M	0	30.4878	28.0488	52.439	71.9512		0	20.2703	64.8649	62.1622	71.6216
R	1	3	37	70	39	35	15	11	84.2857	0	5	4	2	3	4				R	0	44.2857	50	78.5714	84.2857
vcvn	0	25	38	72	51	39	25	10	86.1111	5	55	38	17	13	8	85.4545			vcvn	0	29.1667	45.8333	65.2778	86.1111		0	30.9091	69.0909	76.3636	85.4545
REP 3	G1	sin	MMS	1	2	3	5	7	%Rep MMS	HU	1	2	3	5	7	%Rep HU			REP 3	1	2	3	5	7		1	2	3	5	7
wt	4	3	32	76	45	40	17	11	85.5263	2	6	3	4	4	6				wt	0	40.7895	47.3684	77.6316	85.5263
M	0	23	40	74	59	55	46	27	63.5135	3	71	58	40	28	24	66.1972			M	0	20.2703	25.6757	37.8378	63.5135		0	18.3099	43.662	60.5634	66.1972
R	1	0	35	72	41	35	24	12	83.3333	4	7	3	3	4	6				R	0	43.0556	51.3889	66.6667	83.3333
vcvn	1	16	42	71	57	56	31	22	69.0141	6	69	34	19	16	15	78.2609			vcvn	0	19.7183	21.1268	56.338	69.0141		0	50.7246	72.4638	76.8116	78.2609

[truncated: 15 more sheets: 6D, 6E, 6F, Fig S3B, Fig S3C, S4B, S4C, S4D, S5C, S5E, S6A, S6B, S7A, Fig S7B, S8]
